# Supplementary material for: Can Even a Small Amount of Greenery Be Helpful in Reducing Stress? A Systematic Review
Source: Int J Environ Res Public Health. 2022 Aug 9;19(16):9778. doi: 10.3390/ijerph19169778 (PMC9408062; doi:10.3390/ijerph19169778)
Supplement: Supplementary file 1 [file ijerph-19-09778-s001.zip]

Archive with 3 entries (2 files):
- ijerph-1823744-supplementary/
- ijerph-1823744-supplementary/supplementary material S1.pdf
- ijerph-1823744-supplementary/supplementary material S2.pdf
